# Supplementary material for: Altered DNA methylation of the ABO gene is associated with differential plasma levels of von willebrand factor and E‐selectin
Source: Transfusion. 2025 Aug 22;65(9):1693–706. doi: 10.1111/trf.18342 (PMC12432810; doi:10.1111/trf.18342)
Supplement: Supplementary file 2 — Data S2. Differential levels of plasma proteins between type O and type non‐O individuals. [file TRF-65-1693-s002.xls]

## Sheet: Regressionresults
Plasma Protein	p value	FDR adjusted p value (q value)
E_Selectin	1.69339e-16	3.87787e-14
FAS	2.43916e-09	2.79283e-07
vWF	9.37981e-09	7.15992e-07
ACE	5.86397e-05	0.00223808
TIE_2	5.48773e-05	0.00223808
VEGFR_2	4.63632e-05	0.00223808
E_Cad	8.02212e-05	0.00262438
PECAM_1	0.000131824	0.00377345
HGF	0.000846335	0.0215345
TIMP_1	0.00138708	0.0317642
Collagen_IV	0.0023254	0.0484106
Supplementary List 1. Differential levels of plasma proteins between type O and type Non-O individuals.
