# Supplementary material for: Altered DNA methylation of the ABO gene is associated with differential plasma levels of von willebrand factor and E‐selectin
Source: Transfusion. 2025 Aug 22;65(9):1693–706. doi: 10.1111/trf.18342 (PMC12432810; doi:10.1111/trf.18342)
Supplement: Supplementary file 3 — Data S3. Differentially methylated CpG sites between type O and type non‐O individuals. [file TRF-65-1693-s003.xlsx]

## Sheet: Sheet1
CpGprobe	p value	FDR adjusted p value (q value)	Location (Human GRCh37/hg19)
cg18089000	9.01e-09	0.00595977	chr9:136039706
cg02355607	8.97e-27	5.93e-21	chr9:136060717
cg05086446	1.11e-08	0.00731038	chr9:136076059
cg04212371	2.67e-24	1.76e-18	chr9:136085646
cg20261682	4.29e-50	2.84e-44	chr9:136113785
cg13952840	5.63e-12	3.72e-06	chr9:136114300
cg12694845	1.82e-13	1.2e-07	chr9:136116617
cg08872442	5.94e-11	3.93e-05	chr9:136128654
cg00878953	1.96e-22	1.3e-16	chr9:136129875
cg14440550	3.39e-09	0.00224497	chr9:136131118
cg12020464	4.99e-32	3.3e-26	chr9:136131183
cg11879188	6.05e-54	4e-48	chr9:136149908
cg21160290	2.16e-148	1.43e-142	Chr9:136149941
cg22535403	1.03e-126	6.84e-121	Chr9:136150032
cg13506600	5.08e-54	3.36e-48	chr9:136150361
cg11698867	6.8e-63	4.49e-57	Chr9:136150802
cg24267699	3.4e-148	2.25e-142	Chr9:136151359
cg24072567	8.93e-63	5.91e-57	chr9:136151571
cg06818865	4.8e-28	3.18e-22	chr9:136151958
cg14271713	7.78e-26	5.15e-20	chr9:136153846
cg24820603	3.55e-08	0.0234781	chr9:136155987
cg03539754	1.01e-08	0.00668705	chr9:136176468
cg21998838	7.1e-08	0.0469384	chr9:136200293
Supplementary List 2. Differentially methylated CpG sites between type O and type Non-O individuals.
